# Supplementary material for: Teline monspessulana Can Harm the Chilean Native Tree Nothofagus obliqua: Effects on Germination and Initial Growth
Source: Plants (Basel). 2023 Sep 28;12(19):3419. doi: 10.3390/plants12193419 (PMC10575075; doi:10.3390/plants12193419)
Supplement: Supplementary file 1 [file plants-12-03419-s001.zip]

Archive with 1 entries (1 files):
- plants-2631441-supplementary.pdf
